# Supplementary material for: Alzheimer’s disease biomarkers in cerebrospinal fluid are stable with the Elecsys immunoassay to most pre-analytical influencing factors except freezing at -80 °C
Source: Neurol Res Pract. 2023 Jun 29;5:30. doi: 10.1186/s42466-023-00257-5 (PMC10308606; doi:10.1186/s42466-023-00257-5)
Supplement: Supplementary file 1 — Supplemental table 1. Investigated pre-analytical influencing factors and different analytics involving the Elecsys immunoassay and determination of Alzheimer’s disease biomarkers in cerebrospinal fluid (CSF) [file 42466_2023_257_MOESM1_ESM.xlsx]

## Sheet: Tabelle1
First author	Year	Reference	Investigation	Results
Hansson	2020	14	tube type (Sarstedt false-bottom-type (2.5 ml), Sarstedt (2.0 ml), Nunc snap-cap tube (1.8 ml),Eppendorf LoBind (1.5 ml), Eppendorf snap cap tube (1.5 ml), Sarstedt (0.5 ml), Nalgene (0.5 ml)), different filling volumes	low-bind Sarstedt false-bottom-tube reduced Aß concentration variation and showed the highest robustness against absolute differences in fill volume
			tube sterelization (usage of sterilized and unsterilized low-bind false-bottom-tubes)	no clear impact of tube sterilization
			mixing procedure (no mixing, roller-mixing, vortexing) and storage conditions (room temperature, 2°C-8°C)	no mixing showed higher accuracy compared with the other mixing methods, partly depending on absolute tube filling volume stable for up to 49 hours at room temperature and up to 15 days at 2°C-8°C
			blood contamination (1 %, storage at room temperature or 2°C-8°C), centrifugation (no centrifugation, centrifugation)	no substantial effect up to 6 days at room temperature, up to 14 days at 2°C-8°C no substantial effect on Aβ1-42 concentrations with centrifugation
			Transportation conditions (horizontal, upright)	Aβ1-42 substantially lower for samples transported horizontally versus in an upright position (resolution of this issue by storing at 2°C-8°C and an absolute filling volume of 2.25-3 ml)
Rozga	2017	11	One or three freeze-thaw-cycles at -80°C, application of different compounds (Inhibitors of Aβ oligomerization, Anti-Aβ monoclonal antibody, Low-molecular weight inhibitors of Aβ oligomerization, Cryoprotectants)	Low-molecular weight Aβ oligomerization inhibi tors, β-sheet breaker peptides, or the mid domain 4G8 antibody do not improve the stability of CSF Aβ1-42; Cryoprotecting agents reduce a freeze-thaw dependent loss of Aβ1-42 only when spiked to CSF to final concentration of 300 mM or higher
			Adhesion, application of anti-adhesion agents (detergents, proteins), usage of different tubes (polypropylene (Sarstedt), LoBind (Eppendorf) and siliconized (Sigma-Aldrich) tubes) and pipette tips (siliconized and LoBind tips)	Adhesion of Aβ1-42 can be prevented by pre-treating CSF with Tween or by using tubes and tips with a siliconized surface
