# Supplementary material for: Alzheimer’s disease biomarkers in cerebrospinal fluid are stable with the Elecsys immunoassay to most pre-analytical influencing factors except freezing at -80 °C
Source: Neurol Res Pract. 2023 Jun 29;5:30. doi: 10.1186/s42466-023-00257-5 (PMC10308606; doi:10.1186/s42466-023-00257-5)
Supplement: Supplementary file 2 — Supplemental table 2. Investigated comparisons of different analytics involving the Elecsys immunoassay for the determination of Alzheimer’s disease biomarkers in cerebrospinal fluid (CSF) [file 42466_2023_257_MOESM2_ESM.xlsx]

## Sheet: Tabelle1
First author	Year	Reference	Investigation	Results
Willemse	2021	3	Elecsys automated immunoassay, Lumipulse automated immunoassay (Fujirebio Diagnostics, Inc.) vs. amyloid PET	Elecsys and Lumipulse (p-tau/Aβ1- 42, Aβ1- 42/Aβ1- 40, t-tau/Aβ1- 42 ratios) showed similarly good concordance with amyloid PET (Elecsys: 93,90,90%; Lumipulse: 94,92,90%) and were higher than Aβ1- 42 alone (Elecsys 85%; Lumipulse 84%)
Shaw	2019	12	Elecsys automated immunoassay vs. INNOTEST (Fujirebio, Malvern, PA, USA) vs. Roche Diagnostics-developed LC-MS/MS method (Roche Diagnostics GmbH, Penzberg, Germany) vs. INNO-BIA AlzBio3 (Fujirebio, Malvern, PA, USA) and the University of Pennsylvania (UPenn)-developed LC-MS/MS method (UPenn; Philadelphia, PA, USA) vs. ADx-EUROIMMUN Beta-Amyloid (1-42) enzyme-linked immunosorbent assay (ADx Neuros…	High correlation was demonstrated between Elecsys β-Amyloid (1-42) CSF and comparator assays
Willemse	2018	13	Elecsys automated immunoassay vs. INNOTEST (Fujirebio, Ghent, Belgium)	Biomarker results strongly correlated between assays
Shaw	2018	17	Elecsys automated immunoassay vs. INNO-BIA AlzBio3 (research use only; Fujirebio, Ghent, Belgium)	A 1,065 pg/mL Elecsys Aß (1–42) cutoff provided 94% overall percentage agreement with AlzBio3
